# Supplementary material for: Elevated miR-29c-5p Expression in Nipple Aspirate Fluid Is Associated with Extremely High Mammographic Breast Density
Source: Cancers (Basel). 2022 Aug 5;14(15):3805. doi: 10.3390/cancers14153805 (PMC9367509; doi:10.3390/cancers14153805)
Supplement: Supplementary file 1 [file cancers-14-03805-s001.zip]

Archive with 1 entries (1 files):
- cancers-1839166-supplementary.pdf
